# Supplementary material for: Anti-Poiseuille flow by spin Hall effect
Source: PNAS Nexus. 2024 Dec 5;3(12):pgae547. doi: 10.1093/pnasnexus/pgae547 (PMC11646127; doi:10.1093/pnasnexus/pgae547)
Supplement: pgae547_Supplementary_Data [file pgae547_supplementary_data.zip]

Archive with 2 entries (2 files):
- PNASNEXUS-PNASNEXUS-2024-00256-TRRR-s01.pdf
- PNASNEXUS-PNASNEXUS-2024-00256-TRRR-s02.mp4
